# Supplementary material for: Mycobacterium leprae in Armadillo Tissues from Museum Collections, United States
Source: Emerg Infect Dis. 2023 Mar;29(3):622–6. doi: 10.3201/eid2903.221636 (PMC9973711; doi:10.3201/eid2903.221636)
Supplement: Appendix 2 — Details of the 159 specimens processed in study of Mycobacterium leprae in armadillos. [file 22-1636-Techapp-s2.xlsx]

## Sheet: Appendix 2
Article DOI: https://doi.org/10.3201/eid2903.221636
Mycobacterium leprae in Armadillo Tissues from Museum Collections, United States
Appendix 2. Details of specimens processed in study of Mycobacterium leprae in armadillo tissues obtained from museums
Species	Sample no.	Tube_ID	Museum	Tissue	Preservative	DNA_density, ng/μL	Museum_ID	Tissue_no	Voucher_no	Status	Country	First_division	Second_division	Locality	Longitude	Latitude	Sex	Time	month_day_year	Website
Cabassous_unicinctus	1	6	Field_Mseum	kidney	ethanol90	1.63	fmnh_235288	2168	FMNH 235288	negative	Brazil	Rondonia	Ji-Paranˆ	Cachoeira NAzare, Rio Ji-ParaNA	-61.9333	-10.85	female	1986	NA	https://collections-zoology.fieldmuseum.org/list?search_fulltext=Cabassous%20unicinctus&solr_document_69=All&sort_by=solr_document_21&sort_order=ASC&items_per_page=25&f%5B0%5D=ss_CatCatalog%3A%22Mammals%22&f%5B1%5D=ss_PriMammalsIndicatorTissue%3A%22Yes%22
Zaedypus_pichiy	1	9	Sam_Noble	spleen	ethanol70	47	sm_2234S1	OCGR 2234	OMNH 36344	negative	ArgentiNA	Chubut	NA	1 km W Jct Hwys 29 and 48 along Hwy 29	-66.8544	-44.6193	female	1991	33563	http://portal.vertnet.org/o/omnh/ocgr?id=urn-catalog-omnh-ocgr-2234
Zaedypus_pichiy	2	11	Sam_Noble	spleen	ethanol70	21	sm_223S1	OCGR 223	OMNH 32624	negative	ArgentiNA	Mendoza	San Rafael	SaliNAs del Diamante	-68.8576	-34.9321	male	1990	32950	http://portal.vertnet.org/o/omnh/ocgr?id=urn-catalog-omnh-ocgr-223
Zaedypus_pichiy	3	13	Sam_Noble	NA	ethanol70	3.96	sm_12437U1	OCGR 12437	NA	negative	ArgentiNA	Neuquen	Catan Lil	12 km S La Bomba on Ruta 40	-70.4397	-39.7233	male	2005	38616	http://portal.vertnet.org/o/omnh/ocgr?id=urn-catalog-omnh-ocgr-12437
Chaetophractus_sp.	4	15	Sam_Noble	heart_kidney	ethanol70	0.149	sm_3699HK1	OCGR 3699	OMNH 32585	negative	ArgentiNA	San Juan	Calingasta	Campo del Leoncito, 13 km S Gendarmeria NAcioNAl El Tocota on Hwy 412	-69.4164	-30.7856	male	1990	32961	http://portal.vertnet.org/o/omnh/ocgr?id=urn-catalog-omnh-ocgr-384
Chaetophractus_villosus	5	16	Sam_Noble	liver	ethanol70	5.4	sm_384L2	OCGR 384	OMNH 32621	negative	ArgentiNA	San Juan	Calingasta	Campo del Leoncito, 13 km S Gendarmeria NAcioNAl El Tocota on Hwy 412	-69.4164	-30.7856	male	1990	32961	http://portal.vertnet.org/o/omnh/mammals?id=urn-catalog-omnh-mammals-32621
Euphractus_sexcinctus	6	17	Sam_Noble	heart_kidney	ethanol70	0.0306	sm_3945HK1	OCGR 3945	OMNH 32586	negative	ArgentiNA	Tucuman	Trancas	9 km S Trancas, Arroyo Hornillos	-65.2799	-26.3066	male	2004	38057	http://portal.vertnet.org/o/omnh/ocgr?id=urn-catalog-omnh-ocgr-3945
Dasypus_novemcinctus	7	18	Sam_Noble	spleen	ethanol70	13	sm_8971S2	OCGR 8971	OMNH 39281	negative	United States	Oklahoma	Wildcare	NA	NA	NA	male	2002	NA	http://portal.vertnet.org/o/omnh/ocgr?id=urn-catalog-omnh-ocgr-8971
Dasypus_novemcinctus	8	20	Sam_Noble	liver	ethanol70	54	sm_8913L1	OCGR 8913	OMNH 39238	negative	United States	Oklahoma	Le Flore	3 mi E Honobia	-94.8882	34.539	female	2010	40236	http://portal.vertnet.org/o/omnh/ocgr?id=urn-catalog-omnh-ocgr-8913
Dasypus_novemcinctus	9	21	Sam_Noble	spleen	ethanol70	23	sm_9429S1	OCGR 9429	OMNH 39351	negative	United States	Oklahoma	Le Flore	3 mi E Honobia	-94.8882	34.539	female	2010	40417	http://portal.vertnet.org/o/omnh/ocgr?id=urn-catalog-omnh-ocgr-9429
Dasypus_novemcinctus	10	23	Sam_Noble	muscle	ethanol70	1.41	sm_11993M2	OCGR 11993	OMNH 64043	negative	United States	Tennessee	Fayette	Jct Hwy 57 and Old State Line Rd, Moscow	-89.423	35.0568	male	1995	34848	http://portal.vertnet.org/o/omnh/ocgr?id=urn-catalog-omnh-ocgr-11993
Dasypus_novemcinctus	11	24	Sam_Noble	liver	ethanol70	2.57	sm_8700L2	OCGR 8700	OMNH 38409	negative	United States	Oklahoma	Cleveland	Norman, east 60th and Alameda	-97.353	35.2182	female	2009	40104	http://portal.vertnet.org/o/omnh/ocgr?id=urn-catalog-omnh-ocgr-8700
Dasypus_novemcinctus	12	26	Sam_Noble	spleen	ethanol70	49	sm_8886S2	OCGR 8886	OMNH 39189	negative	United States	Oklahoma	Le Flore	3 mi E Honobia	-94.8882	34.539	female	2010	40236	http://portal.vertnet.org/o/omnh/ocgr?id=urn-catalog-omnh-ocgr-8886
Dasypus_novemcinctus	13	28	Sam_Noble	spleen	ethanol70	75	sm_8885S2	OCGR 8885	OMNH 39188	negative	United States	Oklahoma	Le Flore	3 mi E Honobia	-94.8792	34.5393	male	2010	40228	http://portal.vertnet.org/o/omnh/ocgr?id=urn-catalog-omnh-ocgr-8885
Dasypus_novemcinctus	14	30	Sam_Noble	liver	ethanol70	4.46	sm_8911L1	OCGR 8911	OMNH 39236	negative	United States	Oklahoma	Le Flore	3 mi E Honobia	-94.8882	34.539	female	2010	40236	http://portal.vertnet.org/o/omnh/ocgr?id=urn-catalog-omnh-ocgr-8911
Dasypus_novemcinctus	15	31	Sam_Noble	spleen	ethanol70	56	sm_8701S2	OCGR 8701	OMNH 38410	negative	United States	Oklahoma	Cleveland	Norman, east 60th and Alameda	-97.353	35.2182	male	2009	40104	http://portal.vertnet.org/o/omnh/ocgr?id=urn-catalog-omnh-ocgr-8701
Dasypus_novemcinctus	16	33	Sam_Noble	liver	ethanol70	2.03	sm_8912L1	OCGR 8912	OMNH 39237	negative	United States	Oklahoma	Le Flore	3 mi E Honobia	-94.8882	34.539	female	2010	40236	http://portal.vertnet.org/o/omnh/ocgr?id=urn-catalog-omnh-ocgr-8912
Dasypus_novemcinctus	17	34	Sam_Noble	liver	ethanol70	31	sm_8910L1	OCGR 8910	OMNH 39235	negative	United States	Oklahoma	Le Flore	3 mi E Honobia	-94.8882	34.539	female	2010	40236	http://portal.vertnet.org/o/omnh/ocgr?id=urn-catalog-omnh-ocgr-8910
Dasypus_novemcinctus	1	36	LSUMNS	NA	ethanol95	35	lsumns_1826	NA	LSUMZ 1826	negative	Costa Rica	PuntareNAs	Ojo del Agua	Ojo del Agua, 10 km W Palmar Norte	-83.5457	8.98795	NA	NA	NA	http://portal.vertnet.org/o/lsumz/mammaltissues?id=urn-catalog-lsumz-mammaltissues-1826
Dasypus_novemcinctus	3	40	LSUMNS	NA	ethanol95	0.976	lsumns_2094	NA	LSUMZ 2094	negative	United States	Mississippi	Hancock	3 mi S Santa Rosa	-89.6633	30.39	NA	NA	NA	http://portal.vertnet.org/o/lsumz/mammaltissues?id=urn-catalog-lsumz-mammaltissues-2094
Dasypus_novemcinctus	4	42	LSUMNS	NA	ethanol95	1.66	lsumns_2095	NA	LSUMZ 2095	negative	United States	LouisiaNA	Jackson Parish	5 mi N Quitman (T17N, R4W, sec. 36)	-92.728	32.4202	NA	NA	NA	http://portal.vertnet.org/o/lsumz/mammaltissues?id=urn-catalog-lsumz-mammaltissues-2095
Dasypus_novemcinctus	5	45	LSUMNS	NA	ethanol95	1.89	lsumns_2397	NA	LSUMZ 2397	negative	United States	Mississippi	Hancock	3 mi S Santa Rosa	-89.6633	30.39	NA	NA	NA	http://portal.vertnet.org/o/lsumz/mammaltissues?id=urn-catalog-lsumz-mammaltissues-2397
Dasypus_novemcinctus	7	49	LSUMNS	NA	ethanol95	0.212	lsumns_2399	NA	LSUMZ 2399	negative	United States	Mississippi	Hancock	3 mi S Santa Rosa	-89.6633	30.39	NA	NA	NA	http://portal.vertnet.org/o/lsumz/mammaltissues?id=urn-catalog-lsumz-mammaltissues-2399
Dasypus_novemcinctus	9	54	LSUMNS	NA	ethanol95	0.0333	lsumns_2423	NA	LSUMZ 2423	negative	United States	LouisiaNA	West Baton Rouge Parish	1 mi S, 3 mi W Port Allen	-91.2631	30.4245	NA	NA	NA	http://portal.vertnet.org/o/lsumz/mammaltissues?id=urn-catalog-lsumz-mammaltissues-2423
Dasypus_novemcinctus	10	55	LSUMNS	NA	ethanol95	5.2	lsumns_3427	NA	LSUMZ 3427	negative	United States	LouisiaNA	East Baton Rouge Parish	1 mi SW LSU	-91.1945	30.404	NA	NA	NA	http://portal.vertnet.org/o/lsumz/mammaltissues?id=urn-catalog-lsumz-mammaltissues-3427
Dasypus_novemcinctus	1	57	FLMNH	NA	frozen	25	mammals_34153	105179	FLMNH 34153	negative	United States	Florida	Escambia	Pensacola	-87.2171	30.4208	male	2017	42852	http://portal.vertnet.org/o/uf/mammals?id=34fcc453-4301-411e-9e96-748deb5998dc
Dasypus_novemcinctus	2	59	FLMNH	NA	frozen	2.16	mammals_32693	86212	FLMNH 32693	negative	United States	Florida	Alachua	NA	NA	NA	male	2013	41470	http://portal.vertnet.org/o/uf/mammals?id=fbd1307a-0231-4e3d-a2e2-3d9eea7e1260
Dasypus_novemcinctus	1	61	YPM	muscle	ethanol95	34	ypm_15308	NA	YPM 15308	negative	United States	Texas	Leon county	Centerville; Dunn Ranch	-95.8266	31.2301	female	2013	41345	https://collections.peabody.yale.edu/search/Record/YPM-MAM-015308
Dasypus_novemcinctus	1	63	YPM	muscle	ethanol95	20	ypm_16952	NA	YPM 16952	positive	United States	Texas	Leon county	Centerville; Dunn Ranch	-95.8266	31.2301	female	2014	41775	http://collections.peabody.yale.edu/search/Record/YPM-MAM-016952
Dasypus_novemcinctus	1	64	YPM	muscle	ethanol95	21	ypm_15304	NA	YPM 15304	negative	United States	Texas	Leon county	Centerville; Dunn Ranch	-95.8266	31.2301	male	2013	41345	https://collections.peabody.yale.edu/search/Record/YPM-MAM-015304
Dasypus_novemcinctus	1	66	YPM	muscle	ethanol95	13	ypm_15982	NA	YPM 15982	positive	United States	Texas	Leon county	Centerville; Dunn Ranch	-95.8266	31.2301	female	2015	42186	https://collections.peabody.yale.edu/search/Record/YPM-MAM-015982
Dasypus_novemcinctus	1	67	YPM	muscle	ethanol95	45	ypm_15307	NA	YPM 15307	negative	United States	Texas	Leon county	Centerville; Dunn Ranch	-95.8266	31.2301	male	2013	41345	http://collections.peabody.yale.edu/search/Record/YPM-MAM-015307
Dasypus_novemcinctus	1	69	YPM	muscle	ethanol95	52	ypm_15306	NA	YPM 15306	negative	United States	Texas	Leon county	Centerville; Dunn Ranch	-95.8266	31.2301	female	2013	41345	http://collections.peabody.yale.edu/search/Record/YPM-MAM-015306
Dasypus_novemcinctus	1	71	YPM	muscle	ethanol95	15	ypm_16944	NA	YPM 16944	negative	United States	Texas	Leon county	Centerville; Dunn Ranch	-95.8266	31.2301	female	2015	42075	https://collections.peabody.yale.edu/search/Record/YPM-MAM-016944
Dasypus_novemcinctus	1	72	YPM	muscle	ethanol95	11	ypm_16945	NA	YPM 16945	negative	United States	Texas	Leon county	Centerville; Dunn Ranch	-95.8266	31.2301	female	2015	42077	https://collections.peabody.yale.edu/search/Record/YPM-MAM-016945
Dasypus_novemcinctus	1	74	YPM	muscle	ethanol95	90	ypm_15986	NA	YPM 15986	negative	United States	Texas	Leon county	Centerville; Dunn Ranch	-95.8266	31.2301	female	2015	42010	https://collections.peabody.yale.edu/search/Record/YPM-MAM-015986
Dasypus_novemcinctus	1	76	YPM	muscle	ethanol95	0.682	ypm_15312	NA	YPM 15312	negative	United States	Texas	Leon county	Centerville; Dunn Ranch	-95.8266	31.2301	male	2013	41343	https://collections.peabody.yale.edu/search/Record/YPM-MAM-015312
Dasypus_novemcinctus	1	78	YPM	muscle	ethanol95	22	ypm_15291	NA	YPM 15291	negative	United States	Texas	Leon county	Centerville; Dunn Ranch	-95.8266	31.2301	female	2013	41282	https://collections.peabody.yale.edu/search/Record/YPM-MAM-015291
Dasypus_novemcinctus	1	80	YPM	muscle	ethanol95	2.89	ypm_15294	NA	YPM 15294	positive	United States	Texas	Leon county	Centerville; Dunn Ranch	-95.8266	31.2301	female	2013	41284	https://collections.peabody.yale.edu/search/Record/YPM-MAM-015294
Dasypus_novemcinctus	1	81	YPM	muscle	ethanol95	4.49	ypm_15305	NA	YPM 15305	negative	United States	Texas	Leon county	Centerville; Dunn Ranch	-95.8266	31.2301	female	2013	41342	https://collections.peabody.yale.edu/search/Record/YPM-MAM-015305
Dasypus_novemcinctus	1	83	YPM	muscle	ethanol95	7	ypm_15303	NA	YPM 15303	negative	United States	Texas	Leon county	Centerville; Dunn Ranch	-95.8266	31.2301	female	2013	41343	https://collections.peabody.yale.edu/search/Record/YPM-MAM-015303
Dasypus_novemcinctus	1	85	YPM	muscle	ethanol95	1.18	ypm_15980	NA	YPM 15980	negative	United States	Texas	Leon county	Centerville; Dunn Ranch	-95.8266	31.2301	female	2015	42341	https://collections.peabody.yale.edu/search/Record/YPM-MAM-015980
Dasypus_novemcinctus	1	87	YPM	muscle	ethanol95	1.89	ypm_15301	NA	YPM 15301	negative	United States	Texas	Leon county	Centerville; 4.5 km SW of Centerville	-96.0176	31.235	female	2012	41047	https://collections.peabody.yale.edu/search/Record/YPM-MAM-015301
Dasypus_novemcinctus	1	88	YPM	muscle	ethanol95	4.68	ypm_15309	NA	YPM 15309	negative	United States	Texas	Leon county	Centerville; Dunn Ranch	-95.8266	31.2301	female	2013	41343	http://collections.peabody.yale.edu/search/Record/YPM-MAM-015309
Dasypus_novemcinctus	1	90	YPM	muscle	ethanol95	3.37	ypm_15300	NA	YPM 15300	negative	United States	Texas	Leon county	Centerville; 4 km NW of Centerville	-95.9366	31.2602	female	2012	41046	https://collections.peabody.yale.edu/search/Record/YPM-MAM-015300
Dasypus_novemcinctus	1	92	YPM	muscle	ethanol95	11	ypm_15310	NA	YPM 15310	negative	United States	Texas	Leon county	Centerville; 5 km W of Centerville	-96.0307	31.258	female	2012	41045	https://collections.peabody.yale.edu/search/Record/YPM-MAM-015310
Dasypus_novemcinctus	1	94	YPM	muscle	ethanol95	1.2	ypm_15313	NA	YPM 15313	negative	United States	Texas	Leon county	Centerville; Dunn Ranch	-95.8266	31.2301	male	2013	41342	https://collections.peabody.yale.edu/search/Record/YPM-MAM-015313
Dasypus_novemcinctus	1	95	YPM	muscle	ethanol95	11	ypm_16954	NA	YPM 16954	positive	United States	Texas	Leon county	Centerville; Sullivan Ranch	-95.8147	31.1886	male	2014	41778	http://collections.peabody.yale.edu/search/Record/YPM-MAM-016954
Dasypus_novemcinctus	1	97	YPM	muscle	ethanol95	14	ypm_15295	NA	YPM 15295	positive	United States	Texas	Leon county	Centerville; Dunn Ranch	-95.8266	31.2301	female	2013	41456	https://collections.peabody.yale.edu/search/Record/YPM-MAM-015295
Dasypus_novemcinctus	2	99	YPM	muscle	ethanol95	5.7	ypm_15292	NA	YPM 15292	positive	United States	Texas	Leon county	Centerville; Dunn Ranch	-95.8266	31.2301	female	2013	41284	https://collections.peabody.yale.edu/search/Record/YPM-MAM-015292
Dasypus_novemcinctus	1	100	YPM	muscle	ethanol95	3.21	ypm_16955	NA	YPM 16955	negative	United States	Texas	Leon county	Centerville; Sullivan Ranch	-95.8147	31.1886	male	2014	41778	http://collections.peabody.yale.edu/search/Record/YPM-MAM-016955
Dasypus_novemcinctus	1	102	YPM	muscle	ethanol95	2.83	ypm_15302	NA	YPM 15302	negative	United States	Texas	Leon county	Centerville; Dunn Ranch	-95.8266	31.2301	female	2013	41345	http://collections.peabody.yale.edu/search/Record/YPM-MAM-015302
Dasypus_novemcinctus	1	103	YPM	muscle	ethanol95	8.9	ypm_15296	NA	YPM 15296	positive	United States	Texas	Leon county	Centerville; Dunn Ranch	-95.8266	31.2301	female	2013	41284	http://collections.peabody.yale.edu/search/Record/YPM-MAM-015296
Dasypus_novemcinctus	1	105	YPM	muscle	ethanol95	4.76	ypm_15293	NA	YPM 15293	positive	United States	Texas	Leon county	Centerville; Dunn Ranch	-95.8266	31.2301	male	2013	41281	http://collections.peabody.yale.edu/search/Record/YPM-MAM-015293
Dasypus_novemcinctus	1	107	YPM	muscle	ethanol95	22	ypm_15297	NA	YPM 15297	negative	United States	Texas	Leon county	Centerville; Dunn Ranch	-95.8266	31.2301	female	2013	41284	https://collections.peabody.yale.edu/search/Record/YPM-MAM-015297
Dasypus_novemcinctus	1	109	YPM	muscle	ethanol95	9.3	ypm_14944	NA	YPM 14944	positive	United States	Texas	NA	NA	NA	NA	NA	2014	NA	http://collections.peabody.yale.edu/search/Record/YPM-MAM-014944
Dasypus_novemcinctus	1	110	YPM	muscle	ethanol95	0.0041	ypm_15315	NA	YPM 15315	positive	United States	Texas	Leon county	Centerville; Dunn Ranch	-95.8266	31.2301	female	2013	41343	http://collections.peabody.yale.edu/search/Record/YPM-MAM-015315
Dasypus_novemcinctus	1	111	YPM	muscle	ethanol95	27	ypm_15298	NA	YPM 15298	positive	United States	Texas	Freestone county	Fairfield (near this locality)	-96.1652	31.7246	female	2013	41283	https://collections.peabody.yale.edu/search/Record/YPM-MAM-015298
Dasypus_novemcinctus	1	112	YPM	muscle	ethanol95	0.0476	ypm_15311	NA	YPM 15311	negative	United States	Texas	Leon county	Centerville; Dunn Ranch	-95.8266	31.2301	male	2013	41345	https://collections.peabody.yale.edu/search/Record/YPM-MAM-015311
Dasypus_novemcinctus	2	115	YPM	muscle	ethanol95	43	ypm_15299	NA	YPM 15299	positive	United States	Texas	Leon county	3.6km SW of Centerville	-95.9406	31.2557	female	2012	41046	https://collections.peabody.yale.edu/search/Record/YPM-MAM-015299
Dasypus_novemcinctus	1	124	MON	liver	DMSO	26	uam_mamm_46587	NA	UAM 46587	negative	Paraguay	Canindeyu	Villa Ygatimi	ItaNArami	-55.4167	-24.1333	NA	1996	35079	http://arctos.database.museum/guid/UAM:Mamm:46587
Dasypus_novemcinctus	1	122	MON	liver	DMSO	2.6	uam_mamm_46588	NA	UAM 46588	negative	Paraguay	Canindeyu	Mbaracayu Reserve	San Pedro, General Francisco C. Alvarez, San Pablo	-56.9833	-24.1167	female	1996	35072	http://arctos.database.museum/guid/UAM:Mamm:46588
Dasypus_novemcinctus	1	118	MON	liver	DMSO	11	uam_mamm_46589	NA	UAM 46589	positive	Paraguay	Canindeyu	San Pedro	Mbaracayu Reserve headquarters	-56.9167	-24.1681	female	1996	35074	http://arctos.database.museum/guid/UAM:Mamm:46589
Dasypus_novemcinctus	1	126	MON	liver	DMSO	36	uam_mamm_46590	NA	UAM 46590	negative	Paraguay	Canindeyu	Mbaracayu Reserve	San Pedro, General Francisco C. Alvarez, San Pablo	-56.9833	-24.1167	male	1996	35072	http://arctos.database.museum/guid/UAM:Mamm:46590
Dasypus_novemcinctus	1	120	MON	liver	DMSO	8.4	uam_mamm_46591	NA	UAM 46591	negative	Paraguay	Canindeyu	Mbaracayu Reserve	San Pedro, General Francisco C. Alvarez, San Pablo	-56.9167	-24.1667	female	1996	35074	http://arctos.database.museum/guid/UAM:Mamm:46591
Cabassous_tatouay	1	132	MON	liver	DMSO	0.241	uam_mamm_46602	NA	UAM 46602	negative	Paraguay	Canindeyu	Villa Ygatimi	ItaNArami	-55.4167	-24.1333	NA	1996	35079	http://arctos.database.museum/guid/UAM:Mamm:46602
Dasypus_novemcinctus	1	130	MON	liver	DMSO	2.65	uam_mamm_46604	NA	UAM 46604	negative	Paraguay	Canindeyu	Villa Ygatimi	ItaNArami	-55.5333	-24.1333	NA	1996	35076	http://arctos.database.museum/guid/UAM:Mamm:46604
Dasypus_novemcinctus	1	116	MON	liver	DMSO	1.9	uam_mamm_46605	NA	UAM 46605	negative	Paraguay	Canindeyu	Villa Ygatimi	ItaNArami	-55.5333	-24.1333	female	1996	35080	http://arctos.database.museum/guid/UAM:Mamm:46605
Dasypus_novemcinctus	1	128	MON	liver	DMSO	35	uam_mamm_48826	NA	UAM 48826	negative	United States	Texas	Kerr county	Gillespie	-99.2	30.25	male	1998	36070	http://arctos.database.museum/guid/UAM:Mamm:48826
Chaetophractus_vellerosus	1	134	UNM_MSB	liver	ethanol95	72	msb_nk_12617_211173	nk 12617	MSB 211173	negative	Bolivia	Chuquisaca	Potosi	6 KM BY ROAD E OF CARANDAYTI 0450 m.	-67.2	-20.46	male	1985	31238	http://arctos.database.museum/guid/MSB:Mamm:211173
Chaetophractus_vellerosus	1	136	UNM_MSB	liver	ethanol95	28	msb_nk_17605_58990	nk 17605	MSB 58990	negative	Paraguay	Boqueron	Filadelfia	Mariscal Jos_ F_lix Estigarribia	-60.0333	-22.35	female	1983	30648	http://arctos.database.museum/guid/MSB:Mamm:58990
Dasypus_novemcinctus	1	138	UNM_MSB	liver	ethanol95	37	msb_nk_27625_140243	nk 27625	MSB 140243	positive	Bolivia	Beni	San Ramon	5km S San Ramon	-64.6607	-13.29	NA	1993	34041	http://arctos.database.museum/guid/MSB:Mamm:140243
Dasypus_novemcinctus	1	140	UNM_MSB	liver	ethanol95	14	msb_nk_16473_281332	nk 16473	MSB 281332	negative	United States	Oklahoma	Custer County	4 mi E Clinton	-98.904	35.5094	female	1994	34465	http://arctos.database.museum/guid/MSB:Mamm:281332
Dasypus_novemcinctus	1	142	UNM_MSB	liver	ethanol95	49	msb_nk_204711_263564	nk 204711	MSB 263564	negative	PaNAma	Chiriqui	Alanje	Divala, Los Limones	-82.7026	8.4115	male	2011	40744	http://arctos.database.museum/guid/MSB:Mamm:263564
Dasypus_novemcinctus	1	144	UNM_MSB	liver	ethanol95	65	msb_nk_264059_271211	nk 264059	MSB 271211	negative	United States	Texas	Erath County	4.2 mi. W of Stephenville	-98.2743	32.2207	female	2002	37488	http://arctos.database.museum/guid/MSB:Mamm:271211
Dasypus_novemcinctus	1	146	UNM_MSB	spleen	ethanol95	218	msb_nk_102246_99077	nk 102246	MSB 99077	negative	Bolivia	Beni	El Beni, Marbˆn, Yacuma, Santa ANA del Yacuma, San Andr_s	1.4 km N of San Pablo	-63.8786	-15.2422	NA	2000	36677	http://arctos.database.museum/guid/MSB:Mamm:99077
Dasypus_novemcinctus	1	148	UNM_MSB	spleen	ethanol95	38	msb_nk_102065_99076	nk 102065	MSB 99076	negative	Bolivia	Beni	Totaisal	Bolivia, Bolivia, El Beni, Yacuma, Santa ANA del Yacuma	-66.3281	-14.8811	female	2000	36668	http://arctos.database.museum/guid/MSB:Mamm:99076
Dasypus_novemcinctus	1	150	UNM_MSB	liver	ethanol95	17	msb_nk_27256_236112	nk 27256	MSB 236112	negative	Bolivia	Beni	Vaca DÍez, Huacaraje	Prov. Ichilo 20 km SW MagdaleNA Rio ItoNAma	-64.0885	-13.5365	male	1993	34183	http://arctos.database.museum/guid/MSB:Mamm:236112
Chaetophractus_vellerosus	1	152	UNM_MSB	liver	ethanol95	16	msb_nk_12306_210908	nk 12306	MSB 210908	negative	Bolivia	Santa Cruz	Chiquitos, Robor_	41 KM (BY ROAD) NW ROBORE, 0500 m	-60.2	-18.18	female	1984	30954	http://arctos.database.museum/guid/MSB:Mamm:210908
Dasypus_novemcinctus	1	154	UNM_MSB	liver	ethanol95	0.808	msb_nk_13617_56302	nk 13617	MSB 56302	negative	Bolivia	La Paz	Rio Madidi	RIO MADIDI, 8 KM FROM MOUTH	-66.8667	-12.5333	female	1985	31304	http://arctos.database.museum/guid/MSB:Mamm:56302
Chaetophractus_villosus	1	156	UNM_MSB	NA	ethanol95	3.56	msb_nk_15001_57375	nk 15001	MSB 57375	negative	Paraguay	Presidente Hayes	Itapìa, Misiones, Mayor Julio D. Ota_o	8 KM. NM. HEADQUATERS, ESTANCIA JUAN DE SALAZAR	-54.7219	-26.281	male	1986	31666	http://arctos.database.museum/guid/MSB:Mamm:57375
Dasypus_novemcinctus	1	202	TTU-M	spleen	frozen	1.47	ttu_m_102287_tk_115297	TK 115297	TTU 102287	negative	United States	Texas	KIMBLE	CARL ROHLFS RANCH	-99.9214	30.4788	male	2003	37761	http://portal.vertnet.org/o/ttu/mammals?id=urn-catalog-ttu-mammals-102287
Dasypus_novemcinctus	1	164	TTU-M	spleen	frozen	4.51	ttu_m_102293_tk_115293	TK 115293	TTU 102293	negative	United States	Texas	Kimble county	CARL ROHLFS RANCH, 15 MI W JUNCTION	-100.022	30.481	male	2003	37760	http://portal.vertnet.org/o/ttu/mammals?id=urn-catalog-ttu-mammals-102293
Dasypus_novemcinctus	1	198	TTU-M	spleen	frozen	67	ttu_m_107945_tk_133625	TK 133625	TTU 107945	negative	United States	Texas	Mason	MASON MOUNTAIN WILDLIFE MANAGEMENT AREA	-99.2139	30.8254	male	2005	38495	http://portal.vertnet.org/o/ttu/mammals?id=urn-catalog-ttu-mammals-107945
Dasypus_novemcinctus	1	184	TTU-M	spleen	frozen	51	ttu_m_109705_tk_147176	TK 147176	TTU 109705	negative	United States	Texas	Kimble	11.2MI N JUNCTION, HALL RANCH	-99.7761	30.6489	male	2008	39585	http://portal.vertnet.org/o/ttu/mammals?id=urn-catalog-ttu-mammals-109705
Dasypus_novemcinctus	1	186	TTU-M	spleen	frozen	16	ttu_m_111206_tk_136554	TK 136554	TTU 111206	negative	United States	Texas	Kimble	9 MI N JUNCTION	-99.7784	30.6214	male	2007	39216	http://portal.vertnet.org/o/ttu/mammals?id=urn-catalog-ttu-mammals-111206
Dasypus_novemcinctus	1	168	TTU-M	liver	frozen	9.4	ttu_m_37256_tk_24578	TK 24578	TTU 37256	negative	United States	Texas	Kimble county	TTU CENTER, JUNCTION	-99.773	30.491	female	1982	30088	http://portal.vertnet.org/o/ttu/mammals?id=urn-catalog-ttu-mammals-37256
Dasypus_novemcinctus	1	170	TTU-M	liver	frozen	34	ttu_m_37257_tk_24570	TK 24570	TTU 37257	negative	United States	Texas	Kimble county	TTU CENTER, JUNCTION	-99.773	30.491	female	1982	30089	http://portal.vertnet.org/o/ttu/mammals?id=urn-catalog-ttu-mammals-37257
Dasypus_novemcinctus	1	204	TTU-M	heart	frozen	41	ttu_m_39403_tk_24781	TK 24781	TTU 39403	negative	United States	Texas	KIMBLE	2 MI S JUNCTION ON HWY 287	-99.773	30.461	male	1983	30451	http://portal.vertnet.org/o/ttu/mammals?id=urn-catalog-ttu-mammals-39403
Dasypus_novemcinctus	1	166	TTU-M	liver	frozen	15	ttu_m_39407_tk_24774	TK 24774	TTU 39407	negative	United States	Texas	Kimble county	2 MI S JUNCTION ON HWY 287	-99.773	30.461	male	1983	30451	http://portal.vertnet.org/o/ttu/mammals?id=urn-catalog-ttu-mammals-39407
Dasypus_novemcinctus	1	172	TTU-M	liver	frozen	5.5	ttu_m_40426_tk_23245	TK 23245	TTU 40426	negative	United States	Texas	Kimble county	5 MI S TEXAS TECH UNIVERSITY CENTRE, JUNCTION	-99.772	30.417	male	1984	30820	http://portal.vertnet.org/o/ttu/mammals?id=urn-catalog-ttu-mammals-40426
Priodontes_maximus	1	188	TTU-M	muscle	frozen	1.48	ttu_m_44725_tk_26994	TK 26994	TTU 44725	negative	NA	NA	NA	NA	NA	NA	male	1987	31823	http://portal.vertnet.org/o/ttu/mammals?id=urn-catalog-ttu-mammals-44725
Tolypeutes_matacus	1	246	TTU-M	Lysis	frozen	25	ttu_m_66494_tk_49038	TK 49038	TTU 66494	negative	ArgentiNA	La Rioja	General San MartÍn	50 KM S ULAPES, PUESTO LA SUSPENSION	-66.2093	-31.9647	female	1995	34896	http://portal.vertnet.org/o/ttu/mammals?id=urn-catalog-ttu-mammals-66494
Tolypeutes_matacus	1	242	TTU-M	Lysis	frozen	27	ttu_m_66495_tk_49039	TK 49039	TTU 66495	negative	ArgentiNA	La Rioja	General San MartÍn	50 KM S ULAPES, PUESTO LA SUSPENSION	-66.2093	-31.9647	female	1995	34896	http://portal.vertnet.org/o/ttu/mammals?id=urn-catalog-ttu-mammals-66495
Tolypeutes_matacus	1	248	TTU-M	Lysis	frozen	35	ttu_m_66496_tk_49040	TK 49040	TTU 66496	negative	ArgentiNA	La Rioja	General San MartÍn	50 KM S ULAPES, PUESTO LA SUSPENSION	-66.2093	-31.9647	male	1995	34896	http://portal.vertnet.org/o/ttu/mammals?id=urn-catalog-ttu-mammals-66496
Tolypeutes_matacus	1	244	TTU-M	Lysis	frozen	36	ttu_m_66497_tk_49041	TK 49041	TTU 66497	negative	ArgentiNA	La Rioja	General San MartÍn	50 KM S ULAPES, PUESTO LA SUSPENSION	-66.2093	-31.9647	male	1995	34896	http://portal.vertnet.org/o/ttu/mammals?id=urn-catalog-ttu-mammals-66497
Dasypus_novemcinctus	1	192	TTU-M	spleen	frozen	77	ttu_m_71091_tk_49621	TK 49621	TTU 71091	negative	United States	Texas	KIMBLE	JUNCTION GOLF COURSE	-99.773	30.491	male	1996	35195	http://portal.vertnet.org/o/ttu/mammals?id=urn-catalog-ttu-mammals-71091
Dasypus_novemcinctus	1	234	TTU-M	spleen	frozen	27	ttu_m_71099_tk_49703	TK 49703	TTU 71099	negative	United States	Texas	KIMBLE	TEXAS TECH UNIVERSITY CENTER AT JUNCTION	-99.773	30.491	male	1996	35196	http://portal.vertnet.org/o/ttu/mammals?id=urn-catalog-ttu-mammals-71099
Dasypus_novemcinctus	1	210	TTU-M	spleen	frozen	15	ttu_m_71100_tk_49648	TK 49648	TTU 71100	negative	United States	Texas	KIMBLE	TEXAS TECH UNIVERSITY CENTER AT JUNCTION	-99.773	30.491	male	1996	35197	http://portal.vertnet.org/o/ttu/mammals?id=urn-catalog-ttu-mammals-71100
Dasypus_novemcinctus	1	238	TTU-M	spleen	frozen	21	ttu_m_71215_tk_49712	TK 49712	TTU 71215	negative	United States	Texas	Kerr	KERR WILDLIFE MANAGEMENT AREA	-99.48	30.1944	male	1996	35201	http://portal.vertnet.org/o/ttu/mammals?id=urn-catalog-ttu-mammals-71215
Dasypus_novemcinctus	1	226	TTU-M	spleen	frozen	14	ttu_m_71245_tk_49695	TK 49695	TTU 71245	negative	United States	Texas	KIMBLE	SOUTH LLANO RIVER STATE PARK	-99.8198	30.4481	male	1996	35200	http://portal.vertnet.org/o/ttu/mammals?id=urn-catalog-ttu-mammals-71245
Dasypus_novemcinctus	1	218	TTU-M	spleen	frozen	23	ttu_m_71258_tk_49691	TK 49691	TTU 71258	negative	United States	Texas	KIMBLE	WALTER BUCK WILDLIFE MANAGEMENT AREA	-99.8316	30.4379	male	1996	35200	http://portal.vertnet.org/o/ttu/mammals?id=urn-catalog-ttu-mammals-71258
Dasypus_novemcinctus	1	176	TTU-M	spleen	frozen	32	ttu_m_71990_tk_51555	TK 51555	TTU 71990	negative	United States	Texas	Brazoria	PEACH POINT WILDLIFE MANAGEMENT AREA	-95.4412	28.9482	female	1996	35141	http://portal.vertnet.org/o/ttu/mammals?id=urn-catalog-ttu-mammals-71990
Dasypus_novemcinctus	1	158	TTU-M	spleen	frozen	19	ttu_m_75235_tk_51679	TK 51679	TTU 75235	positive	United States	Texas	Calhoun	Guadalupe Delta WMA	-96.8235	28.615	female	1996	35176	http://portal.vertnet.org/o/ttu/mammals?id=urn-catalog-ttu-mammals-75235
Dasypus_novemcinctus	1	209	TTU-M	spleen	frozen	20	ttu_m_75360_tk_52196	TK 52196	TTU 75360	positive	United States	Texas	NAvarro	RICHLAND CREEK WMA	-96.4693	32.0952	female	1996	35225	http://portal.vertnet.org/o/ttu/mammals?id=urn-catalog-ttu-mammals-75360
Dasypus_novemcinctus	1	190	TTU-M	spleen	frozen	5.6	ttu_m_75423_tk_52104	TK 52104	TTU 75423	negative	United States	Texas	Anderson	GUS ENGELING WMA	-95.8831	31.9776	male	1996	35222	http://portal.vertnet.org/o/ttu/mammals?id=urn-catalog-ttu-mammals-75423
Dasypus_novemcinctus	1	216	TTU-M	spleen	frozen	154	ttu_m_76588_tk_57839	TK 57839	TTU 76588	negative	United States	Texas	Real	4.7 MI N JUNCTION OF HWY 83 AND HWY 41	-99.6933	30.1348	male	1997	35565	http://portal.vertnet.org/o/ttu/mammals?id=urn-catalog-ttu-mammals-76588
Tolypeutes_matacus	1	240	TTU-M	liver	frozen	7.8	ttu_m_79817_tk_65283	TK 65283	TTU 79817	negative	Paraguay	Alto Paraguay	ESTANCIA TRES MARIAS	ESTANCIA TRES MARIAS	-59.5048	-21.2035	male	1997	35542	http://portal.vertnet.org/o/ttu/mammals?id=urn-catalog-ttu-mammals-79817
Tolypeutes_matacus	1	160	TTU-M	liver	frozen	4.3	ttu_m_79819_tk_65292	TK 65292	TTU 79819	negative	Paraguay	Alto Paraguay	ESTANCIA TRES MARIAS	ESTANCIA TRES MARIAS	-59.5645	-21.2477	female	1997	35544	http://portal.vertnet.org/o/ttu/mammals?id=urn-catalog-ttu-mammals-79819
Tolypeutes_matacus	1	178	TTU-M	liver	frozen	0.642	ttu_m_79820_tk_65291	TK 65291	TTU 79820	negative	Paraguay	Alto Paraguay	ESTANCIA TRES MARIAS	ESTANCIA TRES MARIAS	-59.6078	-21.2725	female	1997	35544	http://portal.vertnet.org/o/ttu/mammals?id=urn-catalog-ttu-mammals-79820
Tolypeutes_matacus	1	232	TTU-M	liver	frozen	18	ttu_m_79878_tk_62266	TK 62266	TTU 79878	negative	Paraguay	Alto Paraguay	LAGUNA PLACENTA	LAGUNA PLACENTA	-59.4263	-21.1503	female	1996	35255	http://portal.vertnet.org/o/ttu/mammals?id=urn-catalog-ttu-mammals-79878
Tolypeutes_matacus	1	224	TTU-M	liver	frozen	37	ttu_m_79879_tk_62220	TK 62220	TTU 79879	negative	Paraguay	Alto Paraguay	LAGUNA PLACENTA	LAGUNA PLACENTA	-59.4263	-21.1503	male	1996	35254	http://portal.vertnet.org/o/ttu/mammals?id=urn-catalog-ttu-mammals-79879
Tolypeutes_matacus	1	230	TTU-M	liver	frozen	27	ttu_m_79881_tk_65398	TK 65398	TTU 79881	negative	Paraguay	Alto Paraguay	PALMAR DE LAS ISLAS	PALMAR DE LAS ISLAS	-60.5232	-19.6173	male	1997	35557	http://portal.vertnet.org/o/ttu/mammals?id=urn-catalog-ttu-mammals-79881
Tolypeutes_matacus	1	196	TTU-M	liver	frozen	15	ttu_m_79883_tk_65505	TK 65505	TTU 79883	negative	Paraguay	Alto Paraguay	PALMAR DE LAS ISLAS	PALMAR DE LAS ISLAS	-60.5515	-19.6195	male	1997	35560	http://portal.vertnet.org/o/ttu/mammals?id=urn-catalog-ttu-mammals-79883
Tolypeutes_matacus	1	174	TTU-M	liver	frozen	41	ttu_m_79884_tk_65401	TK 65401	TTU 79884	negative	Paraguay	Alto Paraguay	PALMAR DE LAS ISLAS	PALMAR DE LAS ISLAS	-60.5673	-19.6205	female	1997	35557	http://portal.vertnet.org/o/ttu/mammals?id=urn-catalog-ttu-mammals-79884
Tolypeutes_matacus	1	236	TTU-M	liver	frozen	0.584	ttu_m_79886_tk_65399	TK 65399	TTU 79886	negative	Paraguay	Alto Paraguay	PALMAR DE LAS ISLAS	PALMAR DE LAS ISLAS	-60.559	-19.6222	male	1997	35557	http://portal.vertnet.org/o/ttu/mammals?id=urn-catalog-ttu-mammals-79886
Tolypeutes_matacus	1	162	TTU-M	liver	frozen	7.2	ttu_m_79887_tk_65440	TK 65440	TTU 79887	negative	United States	Texas	Kimble county	2 MI S JUNCTION ON HWY 287	-99.773	30.461	male	1983	30451	http://portal.vertnet.org/o/ttu/mammals?id=urn-catalog-ttu-mammals-39407
Tolypeutes_matacus	1	200	TTU-M	liver	frozen	22	ttu_m_79907_tk_65326	TK 65326	TTU 79907	negative	Paraguay	Alto Paraguay	PALMAR DE LAS ISLAS	PALMAR DE LAS ISLAS	-60.625	-19.6303	male	1997	35554	http://portal.vertnet.org/o/ttu/mammals?id=urn-catalog-ttu-mammals-79907
Tolypeutes_matacus	1	206	TTU-M	liver	frozen	15	ttu_m_79908_tk_65348	TK 65348	TTU 79908	negative	Paraguay	Alto Paraguay	PALMAR DE LAS ISLAS	PALMAR DE LAS ISLAS	-60.598	-19.6518	female	1997	35556	http://portal.vertnet.org/o/ttu/mammals?id=urn-catalog-ttu-mammals-79908
Tolypeutes_matacus	1	214	TTU-M	liver	frozen	10	ttu_m_79909_tk_65369	TK 65369	TTU 79909	negative	Paraguay	Alto Paraguay	PALMAR DE LAS ISLAS	PALMAR DE LAS ISLAS	-60.5973	-19.6793	female	1997	35556	http://portal.vertnet.org/o/ttu/mammals?id=urn-catalog-ttu-mammals-79909
Tolypeutes_matacus	1	222	TTU-M	liver	frozen	20	ttu_m_79910_tk_65370	TK 65370	TTU 79910	negative	Paraguay	Alto Paraguay	PALMAR DE LAS ISLAS	PALMAR DE LAS ISLAS	-60.593	-19.7167	female	1997	35556	http://portal.vertnet.org/o/ttu/mammals?id=urn-catalog-ttu-mammals-79910
Dasypus_novemcinctus	1	212	TTU-M	spleen	frozen	31	ttu_m_80673_tk_90662	TK 90662	TTU 80673	positive	United States	Texas	Cass	WHITE OAK CREEK WMA (WOCWMA-6)	-94.3655	33.0268	male	1999	36352	http://portal.vertnet.org/o/ttu/mammals?id=urn-catalog-ttu-mammals-80673
Dasypus_novemcinctus	1	228	TTU-M	spleen	frozen	3.2	ttu_m_82421_tk_92283	TK 92283	TTU 82421	negative	United States	Texas	Harrison	HARRISON BAYOU	-94.111	32.679	male	1999	36470	http://portal.vertnet.org/o/ttu/mammals?id=urn-catalog-ttu-mammals-82421
Dasypus_novemcinctus	1	194	TTU-M	muscle	frozen	3.82	ttu_m_82457_tk_90108	TK 90108	TTU 82457	positive	United States	Texas	McMullen	3.0 MI N, 5.5 MI E TILDAE, JAMES E. DOUGHTREY WMA	-98.3835	28.4981	male	2000	36598	http://portal.vertnet.org/o/ttu/mammals?id=urn-catalog-ttu-mammals-82457
Dasypus_novemcinctus	1	220	TTU-M	spleen	frozen	17	ttu_m_82586_tk_91052	TK 91052	TTU 82586	negative	United States	Texas	Keer	KERR WMA	-99.5066	30.0633	male	2000	36667	http://portal.vertnet.org/o/ttu/mammals?id=urn-catalog-ttu-mammals-82586
Dasypus_novemcinctus	1	182	TTU-M	spleen	frozen	70	ttu_m_86160_tk_98303	TK 98303	TTU 86160	negative	United States	Texas	Dimmit	CHAPARRAL WMA, LONG PASTURE	-99.4376	28.3078	male	2002	37326	http://portal.vertnet.org/o/ttu/mammals?id=urn-catalog-ttu-mammals-86160
Dasypus_novemcinctus	1	180	TTU-M	spleen	frozen	69	ttu_m_98565_tk_111610	TK 111610	TTU 98565	negative	United States	Texas	Mason	MASON MOUNTAIN WILDLIFE MANAGEMENT AREA	-99.2236	30.8198	male	2002	37392	http://portal.vertnet.org/o/ttu/mammals?id=urn-catalog-ttu-mammals-98565
Dasypus_novemcinctus	1	302	ASNHC	liver	frozen	1.37	asnhc_10622_ask_4791	ASK4791	ASNHC 10622	negative	United States	Texas	Trinity	1 mi N, 27 mi E Apple Springs	-94.5078	31.237	female	1999	36441	http://portal.vertnet.org/o/asnhc/mammals?id=69d9f53a-6dc5-4d00-9e12-1010013304df
Dasypus_novemcinctus	1	296	ASNHC	liver	frozen	2.93	asnhc_10623_ask_4792	ASK4792	ASNHC 10623	negative	United States	Texas	Trinity	3.0 mi S, 1.5 mi E Apple Springs	-94.9407	31.1798	male	1999	36441	http://portal.vertnet.org/o/asnhc/mammals?id=0cade888-6c31-4d53-a97f-6479cd16618a
Dasypus_novemcinctus	1	266	ASNHC	liver	frozen	2.12	asnhc_10651_ask_3985	ASK3985	ASNHC 10651	negative	United States	Texas	Val Verde	Devils River State NAtural Area, 0.25 mi S Headquarters Building	-100.976	29.8921	male	1998	35952	http://portal.vertnet.org/o/asnhc/mammals?id=03235868-0558-4fc8-b30a-a918a3273c9a
Dasypus_novemcinctus	1	254	ASNHC	liver	frozen	2.79	asnhc_10965_ask_4819	ASK4819	ASNHC 10965	negative	United States	Texas	Coleman	2.0 mi S Novice, Cate Farm	-99.6246	31.9588	female	1999	36212	http://portal.vertnet.org/o/asnhc/mammals?id=f197dbb1-5938-4864-965d-2f730a13343a
Dasypus_novemcinctus	1	292	ASNHC	liver	frozen	2.56	asnhc_10974_ask_4821	ASK4821	ASNHC 10974	negative	United States	Texas	Val Verde	Devil's River State NAtural Area, Devil's River	-100.967	29.9535	female	1999	36413	http://portal.vertnet.org/o/asnhc/mammals?id=555dac08-8771-43cd-b448-9fcc504c9e98
Tolypeutes_matacus	1	256	ASNHC	kidney	frozen	26	asnhc_11240_ask_4341	ASK4341	ASNHC 11240	negative	NA	NA	NA	San Antonio Zoo	NA	NA	NA	2000	36612	http://portal.vertnet.org/o/asnhc/mammals?id=f295d95e-fb71-4503-8c5b-5e96757ea51d
Dasypus_novemcinctus	1	272	ASNHC	liver	frozen	1.32	asnhc_11320_ask_4926	ASK4926	ASNHC 11320	negative	United States	Texas	Mason	3.8 mi S Mason	-99.2303	30.6934	male	1993	34221	http://portal.vertnet.org/o/asnhc/mammals?id=d1a33e0c-dc98-478a-bd2f-f6ac2d3858ab
Dasypus_novemcinctus	1	288	ASNHC	liver	frozen	0.555	asnhc_11997_ask_5765	ASK5765	ASNHC 11997	negative	United States	Texas	Parker	8.5 mi W Aledo, 5 mi SE Weatherford	-97.6995	32.7069	female	2000	36667	http://portal.vertnet.org/o/asnhc/mammals?id=78fae84c-21d4-419d-b250-39c915dfd0a4
Dasypus_novemcinctus	1	286	ASNHC	liver	frozen	0.548	asnhc_11998_ask_5769	ASK5769	ASNHC 11998	negative	United States	Texas	Parker	8.5 mi W Aledo, 5 mi SE Weatherford	-97.6995	32.7069	female	2000	36670	http://portal.vertnet.org/o/asnhc/mammals?id=a46cdffd-014e-41e8-9176-1bc6600ccef9
Dasypus_novemcinctus	1	270	ASNHC	liver	frozen	1.39	asnhc_11999_ask_5770	ASK5770	ASNHC 11999	negative	United States	Texas	Parker	8.5 mi W Aledo, 5 mi SE Weatherford	-97.6995	32.7069	female	2000	36673	http://portal.vertnet.org/o/asnhc/mammals?id=a67aad21-dcea-4e70-ab0d-701260995e87
Dasypus_novemcinctus	1	280	ASNHC	liver	frozen	0.877	asnhc_12000_ask_5764	ASK5764	ASNHC 12000	negative	United States	Texas	Parker	8.5 mi W Aledo, 5 mi SE Weatherford	-97.6995	32.7069	male	2000	36667	http://portal.vertnet.org/o/asnhc/mammals?id=c834f403-5312-4ab8-9fd8-95e7bf7ed284
Dasypus_novemcinctus	1	276	ASNHC	liver	frozen	1.47	asnhc_12001_ask_5849	ASK5849	ASNHC 12001	negative	United States	Texas	Parker	4.9 mi S, 4.4 mi E Weatherford	-97.7147	32.6882	male	2000	36666	http://portal.vertnet.org/o/asnhc/mammals?id=d1c81d4d-e0eb-454b-ab2d-6bb23ee77b42
Dasypus_novemcinctus	1	284	ASNHC	liver	frozen	0.716	asnhc_12002_ask_5845	ASK5845	ASNHC 12002	negative	United States	Texas	Parker	4.9 mi S, 4.4 mi E Weatherford	-97.7147	32.6882	female	2000	36668	http://portal.vertnet.org/o/asnhc/mammals?id=2bf11615-f335-4c52-b92e-b300e3aa98da
Dasypus_novemcinctus	1	252	ASNHC	liver	frozen	1.55	asnhc_12003_ask_5846	ASK5846	ASNHC 12003	negative	United States	Texas	Parker	4.9 mi S, 4.4 mi E Weatherford	-97.7147	32.6882	female	2000	36674	http://portal.vertnet.org/o/asnhc/mammals?id=e2cf406a-6884-4a7d-8798-cce2181ecefe
Dasypus_novemcinctus	1	268	ASNHC	liver	frozen	0.583	asnhc_12004_ask_5767	ASK5767	ASNHC 12004	negative	United States	Texas	Parker	8.5 mi W Aledo, 5 mi SE Weatherford	-97.6995	32.7069	female	2000	36668	http://portal.vertnet.org/o/asnhc/mammals?id=c3c9e8fa-5af9-48ed-be92-d25ed9df0481
Dasypus_novemcinctus	1	258	ASNHC	liver	frozen	0.579	asnhc_12076_ask_5772	ASK5772	ASNHC 12076	negative	United States	Texas	Parker	5 mi SE Weatherford, 8.5 mi W Aledo	-97.6995	32.7069	male	2000	36686	http://portal.vertnet.org/o/asnhc/mammals?id=f99b8d85-8f6f-4c15-8961-701541ef9334
Dasypus_novemcinctus	1	294	ASNHC	liver	frozen	1.43	asnhc_12493_ask_6218	ASK6218	ASNHC 12493	negative	United States	Texas	Brown	Camp Bowie, Area 4, Array 4	-98.9374	31.6427	male	2002	37412	http://portal.vertnet.org/o/asnhc/mammals?id=96bf7cf4-4fa9-40ad-b59a-1a21a59dc998
Dasypus_novemcinctus	1	264	ASNHC	liver	frozen	1.42	asnhc_12714_ask_4820	ASK4820	ASNHC 12714	negative	United States	Texas	Tom Green	5 mi N, 6 mi W San Angelo, MaNAgement, Instruction and Research Center	-100.616	31.6156	male	1998	35912	http://portal.vertnet.org/o/asnhc/mammals?id=e3e3c162-f1ff-4baf-b82d-fb6552996501
Dasypus_novemcinctus	1	300	ASNHC	liver	frozen	16	asnhc_12715_ask_4918	ASK4918	ASNHC 12715	negative	United States	Texas	Tom Green	13.25 mi N, 20 mi W San Angelo	-100.778	31.6555	female	1999	36274	http://portal.vertnet.org/o/asnhc/mammals?id=5d8e39a6-48a0-4aa5-be3c-8aae51dff1c7
Dasypus_novemcinctus	1	278	ASNHC	liver	frozen	0.113	asnhc_12716_ask_5903	ASK5903	ASNHC 12716	negative	United States	Texas	Tom Green	13.25 mi N, 20 mi W San Angelo	-100.778	31.6555	male	1999	36270	http://portal.vertnet.org/o/asnhc/mammals?id=cc574606-3a53-4f13-9f95-70874a89af17
Tolypeutes_matacus	1	262	ASNHC	muscle	frozen	0.123	asnhc_12916_ask_6345	ASK6345	ASNHC 12916	negative	Paraguay	Concepcion	Concepcion	NA	-58.2601	-23.1551	male	2003	37892	http://portal.vertnet.org/o/asnhc/mammals?id=4776db82-e13a-4b1c-89e3-4a8df0df4b46
Dasypus_novemcinctus	1	274	ASNHC	liver	frozen	0.873	asnhc_13678_ask_8280	ASK8280	ASNHC 13678	negative	United States	Texas	Hidalgo	Bentsen Rio Grande Valley State Park	-98.3829	26.1789	female	2007	39361	http://portal.vertnet.org/o/asnhc/mammals?id=e4c765af-6926-4428-b428-a68a02881181
Dasypus_novemcinctus	1	298	ASNHC	liver	frozen	1.09	asnhc_13834_ask_8490	ASK8490	ASNHC 13834	negative	United States	Texas	Runnels	5 mi NE Miles, US 67	-100.1	31.6251	male	2008	39565	http://portal.vertnet.org/o/asnhc/mammals?id=1956c09f-7043-4a0c-a866-4b8e808b04b4
Dasypus_novemcinctus	1	260	ASNHC	liver	frozen	42	asnhc_14662_ask_7939	ASK7939	ASNHC 14662	negative	United States	Texas	Schleicher	4.3 mi S US 67, FM 915	-100.728	31.0404	male	2009	39866	http://portal.vertnet.org/o/asnhc/mammals?id=fc578f1a-d655-432e-a453-2031a64f6df0
Dasypus_novemcinctus	1	290	ASNHC	liver	frozen	2.65	asnhc_14664_ask_8499	ASK8499	ASNHC 14664	negative	United States	Texas	Tom Green	1.2 mi S, 4.2 mi W San Angelo, Arden Rd at Hunter's Glenn	-100.511	31.4487	male	2009	40071	http://portal.vertnet.org/o/asnhc/mammals?id=df9599fa-b8d7-4505-b096-8c920076f449
Dasypus_novemcinctus	1	250	ASNHC	spleen	frozen	12	asnhc_7573_ask_3524	ASK3524	ASNHC 7573	negative	United States	Texas	Tom Green	Christoval	-100.493	31.1964	female	1990	33085	http://portal.vertnet.org/o/asnhc/mammals?id=54bad0c2-d277-4505-9fa5-1c85881e274e
Dasypus_novemcinctus	1	282	ASNHC	liver	frozen	5.5	asnhc_9694_ask_3957	ASK3957	ASNHC 9694	negative	United States	Texas	Upton	3 mi S, 4 mi W Rankin, Hwy 67	-102.01	31.1833	male	1998	35800	http://portal.vertnet.org/o/asnhc/mammals?id=36bee7c1-f0a2-41e4-82dd-6e5e564a1ea6
Cabassous_unicinctus	1	304	MVZ_CA	tissue	frozen	8.7	mvz_mamm_155190	NA	MVZ 155190	negative	Peru	AmazoNAs	Huampami	vicinity of Huampami (AguaruNA village), Rio Cenepa	-78.1612	-4.45563	male	1978	28709	http://arctos.database.museum/guid/MVZ:Mamm:155190
Cabassous_unicinctus	1	306	MVZ_CA	tissue	ethanol95	0.138	mvz_mamm_155191	NA	MVZ 155191	negative	Peru	AmazoNAs	Huampami	vicinity of Huampami (AguaruNA village), Rio Cenepa	-78.17	-4.47	female	1978	28524	http://arctos.database.museum/guid/MVZ:Mamm:155191
Cabassous_unicinctus	1	308	MVZ_CA	tissue	ethanol95	3.62	mvz_mamm_155192	NA	MVZ 155192	negative	Peru	AmazoNAs	Huampami	vicinity of Huampami (AguaruNA village), Rio Cenepa	-78.17	-4.47	NA	1978	28524	http://arctos.database.museum/guid/MVZ:Mamm:155192
Dasypus_novemcinctus	1	310	MVZ_CA	tissue	frozen	0.268	mvz_mamm_192698	NA	MVZ 192698	negative	United States	Florida	Alachua	NA	-82.2534	29.5655	NA	1974	27356	http://arctos.database.museum/guid/MVZ:Mamm:192698
Cabassous_unicinctus	1	312	MVZ_CA	tissue	ethanol95	24	mvz_mamm_193690	NA	MVZ 193690	negative	Brazil	Acre	Sobral	Sobral, left bank Rio Juruˆ¾	-72.8167	-8.36667	female	1992	33678	http://arctos.database.museum/guid/MVZ:Mamm:193690
